# Supplementary material for: Comparison of the transcriptome and metabolome of wheat (Triticum aestivum L.) proteins content during grain formation provides insight
Source: Front Plant Sci. 2024 Jan 18;14:1309678. doi: 10.3389/fpls.2023.1309678 (PMC10830700; doi:10.3389/fpls.2023.1309678)
Supplement: Supplementary file 4 [file Table_1.xls]

## Sheet: Sheet1
Table S1.All primers used in this study
gene_name	Forward primer	Reverse primer
TraesCS7B03G1102000	CTGCTCTGGGATAACGGACC	TCGTCCACGCCGATGATG
TraesCS1A03G0797600	CCTCCCCTTTACAACCGC	CCCTTTGCTCCCCGATG
TraesCS2B03G0927000	GACGAATACAAGAGGTGGCTAG	CCTCTCGCCATCAACTACAATC
TraesCS4D03G0099800	GGAGGTCGTGTACAAGTTCAG	ACCGACTTGATTATCTTGGCC
TraesCS5B03G1060800	GGAGGTCGTGTACAAGTTCAG	ACCGACTTGATTATCTTGGCC
TraesCS1B03G1120700	ATTGTTCATCCCTCCGTGTC	AACTTACGGTCTTCACTTGGG
TraesCS1B03G0703000	CACATCTTCCCCAGCGAC	ATGTCTTGTCCGCTTTCTCC
TraesCS3D03G0849200	CATACTAGATGGGATGTGCGG	TCTTCGGGTGTTAAGGTTGC
TraesCS5B03G0681600	AGATATCCAAGGCGCTCAAG	CGACCTCTGCTCTTTACCTG
TraesCS3B03G0727200	TGCCGTAGTTTCTCAGTTCC	AGAGCGATAGGTGTAGGGAG
TraesCS6D03G0025600	CATCTCCACTTTATCCGTCCC	TCGCCTGAACCATGTCTTG
TraesCS7B03G0941900	CGAGTTCCTTTCCCACCC	AAAACAGCCCCTTCTCACC
TraesCS1A03G0577300	GTTCATCTGCTCCGCCTG	AAGAACTCCGCAAGCTCG
TraesCS1A03G1007800	TCGAAATCCCAACCCAGC	AGGAGAAGGAGAAGCAGAGG
TraesCS1A03G0201700	TTCTCTGTCAGCGTCTTCATC	GAATCACACCGAAGGCAAAC
TraesCS2A03G1077700	ACATCTACTCGTCCAAAACCG	GTAGTTCCCTCCACATCCATTG
TraesCS5B03G0905200	ACACCATCGGCAAGAGC	CTGATCCCGGCCATCTTG
TraesCS3D03G0349800	TGAACAGGAAGATGAAGATGAGG	TTGAGAAGGCTGAGAAGGTTG
Actin	GTTCCAATCTATAAGGGATACACGC	GAACCTCCACTGAGAACAACATTACC
