# Supplementary material for: Comparison of the transcriptome and metabolome of wheat (Triticum aestivum L.) proteins content during grain formation provides insight
Source: Front Plant Sci. 2024 Jan 18;14:1309678. doi: 10.3389/fpls.2023.1309678 (PMC10830700; doi:10.3389/fpls.2023.1309678)
Supplement: Supplementary file 5 [file Table_2.xls]

## Sheet: Sheet1
Table S2 Summary statistics for RNA-seq analysis of7d, 14d and 21d seeds after flowering samples from wheat
Sample	Total number of reads	Total number of Clean Data bases	GC percentage(%)	Q20 percentage(%)	Q30 percentage(%)	alignment rate(%)
Xinchun26_7d_1	24318809	7295642700	54.38	97.07	92.64	93.05
Xinchun26_7d_2	27119786	8135935800	54.51	96.88	92.21	92.19
Xinchun26_7d_3	28385950	8515785000	54.28	96.77	92	93.52
Xinchun26_14d_1	19724900	5917470000	52.5	95.67	90.12	88.55
Xinchun26_14d_2	18177867	5453360100	52.78	95.94	90.7	89.37
Xinchun26_14d_3	20541477	6162443100	52.5	95.76	90.42	88.33
Xinchun26_21d_1	22793411	6838023300	52.28	95.28	89.54	86.21
Xinchun26_21d_2	19606044	5881813200	52.4	95.8	90.36	88.42
Xinchun26_21d_3	20380960	6114288000	52.16	95.37	89.59	86.08
Xinchun34_7d_1	28309308	8492792400	53.72	96.67	91.9	92.42
Xinchun34_7d_2	27174232	8152269600	54.27	96.93	92.35	94.31
Xinchun34_7d_3	25492224	7647667200	52.66	96.25	91.17	89.97
Xinchun34_14d_1	23864480	7159344000	52.7	96.02	90.7	88.75
Xinchun34_14d_2	25752490	7725747000	52.44	96.13	91	88.99
Xinchun34_14d_3	20988851	6296655300	53.21	96.14	91	89.91
Xinchun34_21d_1	28104641	8431392300	52.97	95.69	90.17	86.98
Xinchun34_21d_2	27217029	8165108700	53.94	96.13	90.9	88.61
Xinchun34_21d_3	26629201	7988760300	53.34	95.41	89.52	87.69
