# Supplementary material for: Comparison of the transcriptome and metabolome of wheat (Triticum aestivum L.) proteins content during grain formation provides insight
Source: Front Plant Sci. 2024 Jan 18;14:1309678. doi: 10.3389/fpls.2023.1309678 (PMC10830700; doi:10.3389/fpls.2023.1309678)
Supplement: Supplementary file 6 [file Table_3.xlsx]

## Sheet: Sheet1
Table S3 Gene annotation information.
gene_id	gene_name	GO_annotation	KEGG_annotation	NR_annotation
TraesCS3A03G0030800	SPS	Biological Process: sucrose metabolic process (GO:0005985)	sucrose synthase [EC:2.4.1.13]	The key rate-limiting enzyme for the synthesis of sucrose is sucrose phosphate synthase
TraesCS3B03G1137300	SPS	Biological Process: sucrose metabolic process (GO:0005985)	sucrose synthase [EC:2.4.1.13]	The key rate-limiting enzyme for the synthesis of sucrose is sucrose phosphate synthase
TraesCS4B03G0208000	SPS	Biological Process: sucrose metabolic process (GO:0005985)	sucrose synthase [EC:2.4.1.13]	The key rate-limiting enzyme for the synthesis of sucrose is sucrose phosphate synthase
TraesCS6B03G0441200	SPS	Biological Process: sucrose metabolic process (GO:0005985)	sucrose synthase [EC:2.4.1.13]	The key rate-limiting enzyme for the synthesis of sucrose is sucrose phosphate synthase
TraesCS6D03G0298700	SPS	Biological Process: sucrose metabolic process (GO:0005985)	sucrose synthase [EC:2.4.1.13]	The key rate-limiting enzyme for the synthesis of sucrose is sucrose phosphate synthase
TraesCSU03G0033800	SPS	Biological Process: sucrose metabolic process (GO:0005985)	sucrose synthase [EC:2.4.1.13]	The key rate-limiting enzyme for the synthesis of sucrose is sucrose phosphate synthase
TraesCS5B03G0004800	SPP	Biological Process: sucrose metabolic process (GO:0005985)	sucrose synthase [EC:2.4.1.13]	The key rate-limiting enzyme for the synthesis of sucrose is sucrose phosphate synthase
TraesCS5D03G0004700	SPP	Biological Process: sucrose metabolic process (GO:0005985)	sucrose synthase [EC:2.4.1.13]	The key rate-limiting enzyme for the synthesis of sucrose is sucrose phosphate synthase
TraesCS2A03G0349200	SUS	Cellular Component: cytoplasm (GO:0005737);; Biological Process: sucrose metabolic process (GO:0005985);; Cellular Component: membrane (GO:0016020);; Molecular Function: sucrose synthase activity (GO:0016157);;	K00695|0.0|ats:109749305|K00695 E2.4.1.13; sucrose synthase [EC:2.4.1.13]	Sucrose synthase 7 OS=Oryza sativa subsp. japonica OX=39947 GN=SUS7 PE=2 SV=2
TraesCS2A03G0976200	SUS	Cellular Component: cytoplasm (GO:0005737);; Biological Process: sucrose metabolic process (GO:0005985);; Cellular Component: membrane (GO:0016020);; Molecular Function: sucrose synthase activity (GO:0016158);;	K00695|0.0|ats:109749305|K00695 E2.4.1.13; sucrose synthase [EC:2.4.1.14]	Sucrose synthase 7 OS=Oryza sativa subsp. japonica OX=39947 GN=SUS7 PE=2 SV=2
TraesCS2B03G0468900	SUS	Cellular Component: cytoplasm (GO:0005737);; Biological Process: sucrose metabolic process (GO:0005985);; Cellular Component: membrane (GO:0016020);; Molecular Function: sucrose synthase activity (GO:0016159);;	K00695|0.0|ats:109749305|K00695 E2.4.1.13; sucrose synthase [EC:2.4.1.15]	Sucrose synthase 7 OS=Oryza sativa subsp. japonica OX=39947 GN=SUS7 PE=2 SV=2
TraesCS2B03G1081500	SUS	Cellular Component: cytoplasm (GO:0005737);; Biological Process: sucrose metabolic process (GO:0005985);; Cellular Component: membrane (GO:0016020);; Molecular Function: sucrose synthase activity (GO:0016160);;	K00695|0.0|ats:109749305|K00695 E2.4.1.13; sucrose synthase [EC:2.4.1.16]	Sucrose synthase 7 OS=Oryza sativa subsp. japonica OX=39947 GN=SUS7 PE=2 SV=2
TraesCS2D03G0366700	SUS	Cellular Component: cytoplasm (GO:0005737);; Biological Process: sucrose metabolic process (GO:0005985);; Cellular Component: membrane (GO:0016020);; Molecular Function: sucrose synthase activity (GO:0016161);;	K00695|0.0|ats:109749305|K00695 E2.4.1.13; sucrose synthase [EC:2.4.1.17]	Sucrose synthase 7 OS=Oryza sativa subsp. japonica OX=39947 GN=SUS7 PE=2 SV=2
TraesCS2D03G0366800	SUS	Cellular Component: cytoplasm (GO:0005737);; Biological Process: sucrose metabolic process (GO:0005985);; Cellular Component: membrane (GO:0016020);; Molecular Function: sucrose synthase activity (GO:0016162);;	K00695|0.0|ats:109749305|K00695 E2.4.1.13; sucrose synthase [EC:2.4.1.18]	Sucrose synthase 7 OS=Oryza sativa subsp. japonica OX=39947 GN=SUS7 PE=2 SV=2
TraesCS2D03G0915700	SUS	Cellular Component: cytoplasm (GO:0005737);; Biological Process: sucrose metabolic process (GO:0005985);; Cellular Component: membrane (GO:0016020);; Molecular Function: sucrose synthase activity (GO:0016163);;	K00695|0.0|ats:109749305|K00695 E2.4.1.13; sucrose synthase [EC:2.4.1.19]	Sucrose synthase 7 OS=Oryza sativa subsp. japonica OX=39947 GN=SUS7 PE=2 SV=2
TraesCS4A03G1116300	SUS	Cellular Component: cytoplasm (GO:0005737);; Biological Process: sucrose metabolic process (GO:0005985);; Cellular Component: membrane (GO:0016020);; Molecular Function: sucrose synthase activity (GO:0016164);;	K00695|0.0|ats:109749305|K00695 E2.4.1.13; sucrose synthase [EC:2.4.1.20]	Sucrose synthase 7 OS=Oryza sativa subsp. japonica OX=39947 GN=SUS7 PE=2 SV=2
TraesCS5A03G0471200	SUS	Cellular Component: cytoplasm (GO:0005737);; Biological Process: sucrose metabolic process (GO:0005985);; Cellular Component: membrane (GO:0016020);; Molecular Function: sucrose synthase activity (GO:0016165);;	K00695|0.0|ats:109749305|K00695 E2.4.1.13; sucrose synthase [EC:2.4.1.21]	Sucrose synthase 7 OS=Oryza sativa subsp. japonica OX=39947 GN=SUS7 PE=2 SV=2
TraesCS6B03G1296900	SUS	Cellular Component: cytoplasm (GO:0005737);; Biological Process: sucrose metabolic process (GO:0005985);; Cellular Component: membrane (GO:0016020);; Molecular Function: sucrose synthase activity (GO:0016166);;	K00695|0.0|ats:109749305|K00695 E2.4.1.13; sucrose synthase [EC:2.4.1.22]	Sucrose synthase 7 OS=Oryza sativa subsp. japonica OX=39947 GN=SUS7 PE=2 SV=2
TraesCS6D03G0924500	SUS	Cellular Component: cytoplasm (GO:0005737);; Biological Process: sucrose metabolic process (GO:0005985);; Cellular Component: membrane (GO:0016020);; Molecular Function: sucrose synthase activity (GO:0016167);;	K00695|0.0|ats:109749305|K00695 E2.4.1.13; sucrose synthase [EC:2.4.1.23]	Sucrose synthase 7 OS=Oryza sativa subsp. japonica OX=39947 GN=SUS7 PE=2 SV=2
TraesCS7B03G0171900	SUS	Cellular Component: cytoplasm (GO:0005737);; Biological Process: sucrose metabolic process (GO:0005985);; Cellular Component: membrane (GO:0016020);; Molecular Function: sucrose synthase activity (GO:0016168);;	K00695|0.0|ats:109749305|K00695 E2.4.1.13; sucrose synthase [EC:2.4.1.24]	Sucrose synthase 7 OS=Oryza sativa subsp. japonica OX=39947 GN=SUS7 PE=2 SV=2
TraesCS7D03G0082900	SUS	Cellular Component: cytoplasm (GO:0005737);; Biological Process: sucrose metabolic process (GO:0005985);; Cellular Component: membrane (GO:0016020);; Molecular Function: sucrose synthase activity (GO:0016169);;	K00695|0.0|ats:109749305|K00695 E2.4.1.13; sucrose synthase [EC:2.4.1.25]	Sucrose synthase 7 OS=Oryza sativa subsp. japonica OX=39947 GN=SUS7 PE=2 SV=2
TraesCS2A03G0731800	GBE	Molecular Function: 1,4-alpha-glucan branching enzyme activity (GO:0003844);; Molecular Function: hydrolase activity, hydrolyzing O-glycosyl compounds (GO:0004553);; Biological Process: glycogen biosynthetic process (GO:0005978);; Cellular Component: amyloplast (GO:0009501);; Cellular Component: chloroplast (GO:0009507);; Biological Process: starch biosynthetic process (GO:0019252);; Molecular Fu…	K00700|0.0|ats:109744483|K00700 GBE1; 1,4-alpha-glucan branching enzyme [EC:2.4.1.18]	1,4-alpha-glucan-branching enzyme 2, chloroplastic/amyloplastic OS=Zea mays OX=4577 GN=SBE1 PE=1 SV=1
TraesCS2A03G0772100	GBE	Molecular Function: 1,4-alpha-glucan branching enzyme activity (GO:0003844);; Molecular Function: hydrolase activity, hydrolyzing O-glycosyl compounds (GO:0004553);; Biological Process: glycogen biosynthetic process (GO:0005978);; Cellular Component: amyloplast (GO:0009501);; Cellular Component: chloroplast (GO:0009507);; Biological Process: starch biosynthetic process (GO:0019252);; Molecular Fu…	K00700|0.0|ats:109744483|K00700 GBE1; 1,4-alpha-glucan branching enzyme [EC:2.4.1.19]	1,4-alpha-glucan-branching enzyme 2, chloroplastic/amyloplastic OS=Zea mays OX=4577 GN=SBE1 PE=1 SV=1
TraesCS2B03G0807500	GBE	Molecular Function: 1,4-alpha-glucan branching enzyme activity (GO:0003844);; Molecular Function: hydrolase activity, hydrolyzing O-glycosyl compounds (GO:0004553);; Biological Process: glycogen biosynthetic process (GO:0005978);; Cellular Component: amyloplast (GO:0009501);; Cellular Component: chloroplast (GO:0009507);; Biological Process: starch biosynthetic process (GO:0019252);; Molecular Fu…	K00700|0.0|ats:109744483|K00700 GBE1; 1,4-alpha-glucan branching enzyme [EC:2.4.1.20]	1,4-alpha-glucan-branching enzyme 2, chloroplastic/amyloplastic OS=Zea mays OX=4577 GN=SBE1 PE=1 SV=1
TraesCS2B03G0853900	GBE	Molecular Function: 1,4-alpha-glucan branching enzyme activity (GO:0003844);; Molecular Function: hydrolase activity, hydrolyzing O-glycosyl compounds (GO:0004553);; Biological Process: glycogen biosynthetic process (GO:0005978);; Cellular Component: amyloplast (GO:0009501);; Cellular Component: chloroplast (GO:0009507);; Biological Process: starch biosynthetic process (GO:0019252);; Molecular Fu…	K00700|0.0|ats:109744483|K00700 GBE1; 1,4-alpha-glucan branching enzyme [EC:2.4.1.21]	1,4-alpha-glucan-branching enzyme 2, chloroplastic/amyloplastic OS=Zea mays OX=4577 GN=SBE1 PE=1 SV=1
TraesCS2D03G0674400	GBE	Molecular Function: 1,4-alpha-glucan branching enzyme activity (GO:0003844);; Molecular Function: hydrolase activity, hydrolyzing O-glycosyl compounds (GO:0004553);; Biological Process: glycogen biosynthetic process (GO:0005978);; Cellular Component: amyloplast (GO:0009501);; Cellular Component: chloroplast (GO:0009507);; Biological Process: starch biosynthetic process (GO:0019252);; Molecular Fu…	K00700|0.0|ats:109744483|K00700 GBE1; 1,4-alpha-glucan branching enzyme [EC:2.4.1.22]	1,4-alpha-glucan-branching enzyme 2, chloroplastic/amyloplastic OS=Zea mays OX=4577 GN=SBE1 PE=1 SV=1
TraesCS2D03G0711600	GBE	Molecular Function: 1,4-alpha-glucan branching enzyme activity (GO:0003844);; Molecular Function: hydrolase activity, hydrolyzing O-glycosyl compounds (GO:0004553);; Biological Process: glycogen biosynthetic process (GO:0005978);; Cellular Component: amyloplast (GO:0009501);; Cellular Component: chloroplast (GO:0009507);; Biological Process: starch biosynthetic process (GO:0019252);; Molecular Fu…	K00700|0.0|ats:109744483|K00700 GBE1; 1,4-alpha-glucan branching enzyme [EC:2.4.1.23]	1,4-alpha-glucan-branching enzyme 2, chloroplastic/amyloplastic OS=Zea mays OX=4577 GN=SBE1 PE=1 SV=1
TraesCS7A03G1335100	GBE	Molecular Function: 1,4-alpha-glucan branching enzyme activity (GO:0003844);; Molecular Function: hydrolase activity, hydrolyzing O-glycosyl compounds (GO:0004553);; Biological Process: glycogen biosynthetic process (GO:0005978);; Cellular Component: amyloplast (GO:0009501);; Cellular Component: chloroplast (GO:0009507);; Biological Process: starch biosynthetic process (GO:0019252);; Molecular Fu…	K00700|0.0|ats:109744483|K00700 GBE1; 1,4-alpha-glucan branching enzyme [EC:2.4.1.24]	1,4-alpha-glucan-branching enzyme 2, chloroplastic/amyloplastic OS=Zea mays OX=4577 GN=SBE1 PE=1 SV=1
TraesCS7A03G1335200	GBE	Molecular Function: 1,4-alpha-glucan branching enzyme activity (GO:0003844);; Molecular Function: hydrolase activity, hydrolyzing O-glycosyl compounds (GO:0004553);; Biological Process: glycogen biosynthetic process (GO:0005978);; Cellular Component: amyloplast (GO:0009501);; Cellular Component: chloroplast (GO:0009507);; Biological Process: starch biosynthetic process (GO:0019252);; Molecular Fu…	K00700|0.0|ats:109744483|K00700 GBE1; 1,4-alpha-glucan branching enzyme [EC:2.4.1.25]	1,4-alpha-glucan-branching enzyme 2, chloroplastic/amyloplastic OS=Zea mays OX=4577 GN=SBE1 PE=1 SV=1
TraesCS7A03G1335300	GBE	Molecular Function: 1,4-alpha-glucan branching enzyme activity (GO:0003844);; Molecular Function: hydrolase activity, hydrolyzing O-glycosyl compounds (GO:0004553);; Biological Process: glycogen biosynthetic process (GO:0005978);; Cellular Component: amyloplast (GO:0009501);; Cellular Component: chloroplast (GO:0009507);; Biological Process: starch biosynthetic process (GO:0019252);; Molecular Fu…	K00700|0.0|ats:109744483|K00700 GBE1; 1,4-alpha-glucan branching enzyme [EC:2.4.1.26]	1,4-alpha-glucan-branching enzyme 2, chloroplastic/amyloplastic OS=Zea mays OX=4577 GN=SBE1 PE=1 SV=1
TraesCS7B03G1268900	GBE	Molecular Function: 1,4-alpha-glucan branching enzyme activity (GO:0003844);; Molecular Function: hydrolase activity, hydrolyzing O-glycosyl compounds (GO:0004553);; Biological Process: glycogen biosynthetic process (GO:0005978);; Cellular Component: amyloplast (GO:0009501);; Cellular Component: chloroplast (GO:0009507);; Biological Process: starch biosynthetic process (GO:0019252);; Molecular Fu…	K00700|0.0|ats:109744483|K00700 GBE1; 1,4-alpha-glucan branching enzyme [EC:2.4.1.27]	1,4-alpha-glucan-branching enzyme 2, chloroplastic/amyloplastic OS=Zea mays OX=4577 GN=SBE1 PE=1 SV=1
TraesCS7B03G1269000	GBE	Molecular Function: 1,4-alpha-glucan branching enzyme activity (GO:0003844);; Molecular Function: hydrolase activity, hydrolyzing O-glycosyl compounds (GO:0004553);; Biological Process: glycogen biosynthetic process (GO:0005978);; Cellular Component: amyloplast (GO:0009501);; Cellular Component: chloroplast (GO:0009507);; Biological Process: starch biosynthetic process (GO:0019252);; Molecular Fu…	K00700|0.0|ats:109744483|K00700 GBE1; 1,4-alpha-glucan branching enzyme [EC:2.4.1.28]	1,4-alpha-glucan-branching enzyme 2, chloroplastic/amyloplastic OS=Zea mays OX=4577 GN=SBE1 PE=1 SV=1
TraesCS7D03G1261200	GBE	Molecular Function: 1,4-alpha-glucan branching enzyme activity (GO:0003844);; Molecular Function: hydrolase activity, hydrolyzing O-glycosyl compounds (GO:0004553);; Biological Process: glycogen biosynthetic process (GO:0005978);; Biological Process: starch metabolic process (GO:0005982);; Cellular Component: amyloplast (GO:0009501);; Cellular Component: chloroplast (GO:0009507);; Biological Proc…	K00700|0.0|ats:109760822|K00700 GBE1; 1,4-alpha-glucan branching enzyme [EC:2.4.1.18]	1,4-alpha-glucan-branching enzyme 2, chloroplastic/amyloplastic OS=Zea mays OX=4577 GN=SBE1 PE=1 SV=1
TraesCS7D03G1261300	GBE	Molecular Function: 1,4-alpha-glucan branching enzyme activity (GO:0003844);; Molecular Function: hydrolase activity, hydrolyzing O-glycosyl compounds (GO:0004553);; Biological Process: glycogen biosynthetic process (GO:0005978);; Biological Process: starch metabolic process (GO:0005982);; Cellular Component: amyloplast (GO:0009501);; Cellular Component: chloroplast (GO:0009507);; Biological Proc…	K00700|0.0|ats:109760822|K00700 GBE1; 1,4-alpha-glucan branching enzyme [EC:2.4.1.18]	1,4-alpha-glucan-branching enzyme 2, chloroplastic/amyloplastic OS=Zea mays OX=4577 GN=SBE1 PE=1 SV=1
TraesCS7D03G1261400	GBE	Molecular Function: 1,4-alpha-glucan branching enzyme activity (GO:0003844);; Molecular Function: hydrolase activity, hydrolyzing O-glycosyl compounds (GO:0004553);; Biological Process: glycogen biosynthetic process (GO:0005978);; Biological Process: starch metabolic process (GO:0005982);; Cellular Component: amyloplast (GO:0009501);; Cellular Component: chloroplast (GO:0009507);; Biological Proc…	K00700|0.0|ats:109760819|K00700 GBE1; 1,4-alpha-glucan branching enzyme [EC:2.4.1.18]	1,4-alpha-glucan-branching enzyme 2, chloroplastic/amyloplastic OS=Zea mays OX=4577 GN=SBE1 PE=1 SV=1
TraesCS1B03G0192900	AP2/ERF	Molecular Function: DNA binding (GO:0003677);; Molecular Function: DNA-binding transcription factor activity (GO:0003700);; Cellular Component: nucleus (GO:0005634);; Biological Process: transcription, DNA-templated (GO:0006351);; Biological Process: multicellular organism development (GO:0007275);; Biological Process: ethylene-activated signaling pathway (GO:0009873);;	K09284|0.0|ats:109755676|K09284 AP2; AP2-like factor, euAP2 lineage	Ethylene-responsive transcription factor RAP2-7 OS=Arabidopsis thaliana OX=3702 GN=RAP2-7 PE=2 SV=2
TraesCS4A03G0257300	AP2/ERF	Molecular Function: DNA binding (GO:0003677);; Molecular Function: DNA-binding transcription factor activity (GO:0003700);; Cellular Component: nucleus (GO:0005634);; Biological Process: transcription, DNA-templated (GO:0006351);; Biological Process: multicellular organism development (GO:0007275);; Biological Process: ethylene-activated signaling pathway (GO:0009873);;	K09284|0.0|ats:109755676|K09284 AP2; AP2-like factor, euAP2 lineage	Ethylene-responsive transcription factor RAP2-7 OS=Arabidopsis thaliana OX=3702 GN=RAP2-7 PE=2 SV=2
TraesCS1B03G1056300	AP2/ERF	Molecular Function: DNA binding (GO:0003677);; Molecular Function: DNA-binding transcription factor activity (GO:0003700);; Cellular Component: nucleus (GO:0005634);; Biological Process: transcription, DNA-templated (GO:0006351);; Biological Process: multicellular organism development (GO:0007275);; Biological Process: ethylene-activated signaling pathway (GO:0009873);;	K09284|0.0|ats:109755676|K09284 AP2; AP2-like factor, euAP2 lineage	Ethylene-responsive transcription factor RAP2-7 OS=Arabidopsis thaliana OX=3702 GN=RAP2-7 PE=2 SV=2
TraesCS2B03G1431800	AP2/ERF	Molecular Function: DNA binding (GO:0003677);; Molecular Function: DNA-binding transcription factor activity (GO:0003700);; Cellular Component: nucleus (GO:0005634);; Biological Process: transcription, DNA-templated (GO:0006351);; Biological Process: multicellular organism development (GO:0007275);; Biological Process: ethylene-activated signaling pathway (GO:0009873);;	K09284|0.0|ats:109755676|K09284 AP2; AP2-like factor, euAP2 lineage	Ethylene-responsive transcription factor RAP2-7 OS=Arabidopsis thaliana OX=3702 GN=RAP2-7 PE=2 SV=2
TraesCS2D03G0232700	AP2/ERF	Molecular Function: DNA binding (GO:0003677);; Molecular Function: DNA-binding transcription factor activity (GO:0003700);; Cellular Component: nucleus (GO:0005634);; Biological Process: transcription, DNA-templated (GO:0006351);; Biological Process: multicellular organism development (GO:0007275);; Biological Process: ethylene-activated signaling pathway (GO:0009873);;	K09284|0.0|ats:109755676|K09284 AP2; AP2-like factor, euAP2 lineage	Ethylene-responsive transcription factor RAP2-7 OS=Arabidopsis thaliana OX=3702 GN=RAP2-7 PE=2 SV=2
TraesCS2D03G0934600	AP2/ERF	Biological Process: response to reactive oxygen species (GO:0000302);; Biological Process: vasculature development (GO:0001944);; Molecular Function: DNA binding (GO:0003677);; Molecular Function: DNA-binding transcription factor activity (GO:0003700);; Cellular Component: nucleus (GO:0005634);; Biological Process: transcription, DNA-templated (GO:0006351);; Biological Process: defense response (…	K09286|0.0|ats:109763895|K09286 EREBP; EREBP-like factor	Ethylene-responsive transcription factor 6 OS=Arabidopsis thaliana OX=3702 GN=ERF6 PE=2 SV=2
TraesCS5B03G0390000	AP2/ERF	Molecular Function: DNA binding (GO:0003677);; Molecular Function: DNA-binding transcription factor activity (GO:0003700);; Cellular Component: nucleus (GO:0005634);; Biological Process: transcription, DNA-templated (GO:0006351);; Biological Process: multicellular organism development (GO:0007275);; Biological Process: ethylene-activated signaling pathway (GO:0009873);;	K09284|0.0|ats:109755676|K09284 AP2; AP2-like factor, euAP2 lineage	Ethylene-responsive transcription factor RAP2-7 OS=Arabidopsis thaliana OX=3702 GN=RAP2-7 PE=2 SV=2
TraesCS6A03G0424200	AP2/ERF	Molecular Function: DNA binding (GO:0003677);; Molecular Function: DNA-binding transcription factor activity (GO:0003700);; Cellular Component: nucleus (GO:0005634);; Biological Process: transcription, DNA-templated (GO:0006351);; Biological Process: multicellular organism development (GO:0007275);; Biological Process: ethylene-activated signaling pathway (GO:0009873);;	K09284|0.0|ats:109755676|K09284 AP2; AP2-like factor, euAP2 lineage	Ethylene-responsive transcription factor RAP2-7 OS=Arabidopsis thaliana OX=3702 GN=RAP2-7 PE=2 SV=2
TraesCS6A03G0853900	AP2/ERF	Molecular Function: DNA binding (GO:0003677);; Molecular Function: DNA-binding transcription factor activity (GO:0003700);; Cellular Component: nucleus (GO:0005634);; Biological Process: transcription, DNA-templated (GO:0006351);; Biological Process: multicellular organism development (GO:0007275);; Biological Process: ethylene-activated signaling pathway (GO:0009873);;	K09284|0.0|ats:109755676|K09284 AP2; AP2-like factor, euAP2 lineage	Ethylene-responsive transcription factor RAP2-7 OS=Arabidopsis thaliana OX=3702 GN=RAP2-7 PE=2 SV=2
TraesCS6D03G0536300	AP2/ERF	Molecular Function: DNA binding (GO:0003677);; Molecular Function: DNA-binding transcription factor activity (GO:0003700);; Cellular Component: nucleus (GO:0005634);; Biological Process: transcription, DNA-templated (GO:0006351);; Biological Process: multicellular organism development (GO:0007275);; Biological Process: ethylene-activated signaling pathway (GO:0009873);;	K09284|0.0|ats:109755676|K09284 AP2; AP2-like factor, euAP2 lineage	Ethylene-responsive transcription factor RAP2-7 OS=Arabidopsis thaliana OX=3702 GN=RAP2-7 PE=2 SV=2
TraesCS2D03G0350100	B3	Molecular Function: DNA binding (GO:0003677);; Cellular Component: nucleus (GO:0005634);; Biological Process: transcription, DNA-templated (GO:0006351);; Biological Process: regulation of transcription, DNA-templated (GO:0006355);;	--|1e-141|ats:109761074|hypothetical protein	B3 domain-containing protein Os06g0194400 OS=Oryza sativa subsp. japonica OX=39947 GN=Os06g0194400 PE=2 SV=1
TraesCS3D03G1112900	B3	Molecular Function: DNA binding (GO:0003677);; Cellular Component: nucleus (GO:0005634);; Biological Process: transcription, DNA-templated (GO:0006351);; Biological Process: regulation of transcription, DNA-templated (GO:0006355);;	--|1e-141|ats:109761074|hypothetical protein	B3 domain-containing protein Os06g0194400 OS=Oryza sativa subsp. japonica OX=39947 GN=Os06g0194400 PE=2 SV=1
TraesCS5B03G1204700	B3	Molecular Function: DNA binding (GO:0003677);; Cellular Component: nucleus (GO:0005634);; Biological Process: transcription, DNA-templated (GO:0006351);; Biological Process: regulation of transcription, DNA-templated (GO:0006355);;	--|1e-141|ats:109761074|hypothetical protein	B3 domain-containing protein Os06g0194400 OS=Oryza sativa subsp. japonica OX=39947 GN=Os06g0194400 PE=2 SV=1
TraesCS6D03G0883300	B3	Molecular Function: DNA binding (GO:0003677);; Cellular Component: nucleus (GO:0005634);; Biological Process: transcription, DNA-templated (GO:0006351);; Biological Process: regulation of transcription, DNA-templated (GO:0006355);;	--|1e-141|ats:109761074|hypothetical protein	B3 domain-containing protein Os06g0194400 OS=Oryza sativa subsp. japonica OX=39947 GN=Os06g0194400 PE=2 SV=1
TraesCS7D03G0051600	B3	Molecular Function: DNA binding (GO:0003677);; Cellular Component: nucleus (GO:0005634);; Biological Process: transcription, DNA-templated (GO:0006351);; Biological Process: regulation of transcription, DNA-templated (GO:0006355);;	--|1e-141|ats:109761074|hypothetical protein	B3 domain-containing protein Os06g0194400 OS=Oryza sativa subsp. japonica OX=39947 GN=Os06g0194400 PE=2 SV=1
TraesCS1A03G0829100	B3	Molecular Function: DNA binding (GO:0003677);; Cellular Component: nucleus (GO:0005634);; Biological Process: transcription, DNA-templated (GO:0006351);; Biological Process: regulation of transcription, DNA-templated (GO:0006355);; Biological Process: auxin-activated signaling pathway (GO:0009734);;	K14486|0.0|ats:109773819|K14486 K14486; auxin response factor	Auxin response factor 14 OS=Oryza sativa subsp. japonica OX=39947 GN=ARF14 PE=2 SV=2
TraesCS2A03G1263300	B3	Molecular Function: DNA binding (GO:0003677);; Cellular Component: nucleus (GO:0005634);; Biological Process: transcription, DNA-templated (GO:0006351);; Biological Process: regulation of transcription, DNA-templated (GO:0006355);;	--|1e-141|ats:109761074|hypothetical protein	B3 domain-containing protein Os06g0194400 OS=Oryza sativa subsp. japonica OX=39947 GN=Os06g0194400 PE=2 SV=1
TraesCS1B03G0044800	C2H2	Molecular Function: nucleic acid binding (GO:0003676);; Molecular Function: DNA-binding transcription factor activity (GO:0003700);; Cellular Component: nucleus (GO:0005634);; Biological Process: transcription, DNA-templated (GO:0006351);; Biological Process: regulation of transcription, DNA-templated (GO:0006355);; Molecular Function: metal ion binding (GO:0046872);; Biological Process: pollen s…	--|1e-72|ats:109760821|hypothetical protein	Zinc finger protein ZAT2 OS=Arabidopsis thaliana OX=3702 GN=ZAT2 PE=1 SV=1
TraesCS1B03G1198400	C2H2	Molecular Function: nucleic acid binding (GO:0003676);; Molecular Function: DNA-binding transcription factor activity (GO:0003700);; Cellular Component: nucleus (GO:0005634);; Biological Process: transcription, DNA-templated (GO:0006351);; Biological Process: regulation of transcription, DNA-templated (GO:0006355);; Molecular Function: metal ion binding (GO:0046872);; Biological Process: pollen s…	--|1e-72|ats:109760821|hypothetical protein	Zinc finger protein ZAT2 OS=Arabidopsis thaliana OX=3702 GN=ZAT2 PE=1 SV=1
TraesCS1D03G1047300	C2H2	Molecular Function: nucleic acid binding (GO:0003676);; Molecular Function: DNA-binding transcription factor activity (GO:0003700);; Cellular Component: nucleus (GO:0005634);; Biological Process: transcription, DNA-templated (GO:0006351);; Biological Process: regulation of transcription, DNA-templated (GO:0006355);; Molecular Function: metal ion binding (GO:0046872);; Biological Process: pollen s…	--|1e-72|ats:109760821|hypothetical protein	Zinc finger protein ZAT2 OS=Arabidopsis thaliana OX=3702 GN=ZAT2 PE=1 SV=1
TraesCS2D03G1311800	C2H2	Molecular Function: nucleic acid binding (GO:0003676);; Molecular Function: DNA-binding transcription factor activity (GO:0003700);; Cellular Component: nucleus (GO:0005634);; Biological Process: transcription, DNA-templated (GO:0006351);; Biological Process: regulation of transcription, DNA-templated (GO:0006355);; Molecular Function: metal ion binding (GO:0046872);; Biological Process: pollen s…	--|1e-72|ats:109760821|hypothetical protein	Zinc finger protein ZAT2 OS=Arabidopsis thaliana OX=3702 GN=ZAT2 PE=1 SV=1
TraesCS5D03G0829800	C2H2	Molecular Function: nucleic acid binding (GO:0003676);; Molecular Function: DNA-binding transcription factor activity (GO:0003700);; Cellular Component: nucleus (GO:0005634);; Biological Process: transcription, DNA-templated (GO:0006351);; Biological Process: regulation of transcription, DNA-templated (GO:0006355);; Molecular Function: metal ion binding (GO:0046872);; Biological Process: pollen s…	--|1e-72|ats:109760821|hypothetical protein	Zinc finger protein ZAT2 OS=Arabidopsis thaliana OX=3702 GN=ZAT2 PE=1 SV=1
TraesCS6B03G0652900	C2H2	Molecular Function: nucleic acid binding (GO:0003676);; Molecular Function: DNA-binding transcription factor activity (GO:0003700);; Cellular Component: nucleus (GO:0005634);; Biological Process: transcription, DNA-templated (GO:0006351);; Biological Process: regulation of transcription, DNA-templated (GO:0006355);; Molecular Function: metal ion binding (GO:0046872);; Biological Process: pollen s…	--|1e-72|ats:109760821|hypothetical protein	Zinc finger protein ZAT2 OS=Arabidopsis thaliana OX=3702 GN=ZAT2 PE=1 SV=1
TraesCS7A03G1334400	C2H2	Molecular Function: nucleic acid binding (GO:0003676);; Molecular Function: DNA-binding transcription factor activity (GO:0003700);; Cellular Component: nucleus (GO:0005634);; Biological Process: transcription, DNA-templated (GO:0006351);; Biological Process: regulation of transcription, DNA-templated (GO:0006355);; Molecular Function: metal ion binding (GO:0046872);; Biological Process: pollen s…	--|1e-72|ats:109760821|hypothetical protein	Zinc finger protein ZAT2 OS=Arabidopsis thaliana OX=3702 GN=ZAT2 PE=1 SV=1
TraesCS2B03G1068900	HSF	Molecular Function: DNA-binding transcription factor activity (GO:0003700);; Cellular Component: nucleus (GO:0005634);; Cellular Component: cytoplasm (GO:0005737);; Biological Process: transcription, DNA-templated (GO:0006351);; Molecular Function: sequence-specific DNA binding (GO:0043565);;	K09419|0.0|ats:109738127|K09419 HSFF; heat shock transcription factor, other eukaryote	Heat stress transcription factor B-2a OS=Oryza sativa subsp. japonica OX=39947 GN=HSFB2A PE=2 SV=2
TraesCS3B03G1084200	HSF	Molecular Function: DNA-binding transcription factor activity (GO:0003700);; Cellular Component: nucleus (GO:0005634);; Cellular Component: cytoplasm (GO:0005737);; Biological Process: transcription, DNA-templated (GO:0006351);; Molecular Function: sequence-specific DNA binding (GO:0043565);;	K09419|0.0|ats:109738127|K09419 HSFF; heat shock transcription factor, other eukaryote	Heat stress transcription factor B-2a OS=Oryza sativa subsp. japonica OX=39947 GN=HSFB2A PE=2 SV=2
TraesCS4B03G0978300	HSF	Molecular Function: DNA-binding transcription factor activity (GO:0003700);; Cellular Component: nucleus (GO:0005634);; Cellular Component: cytoplasm (GO:0005737);; Biological Process: transcription, DNA-templated (GO:0006351);; Molecular Function: sequence-specific DNA binding (GO:0043565);;	K09419|0.0|ats:109738127|K09419 HSFF; heat shock transcription factor, other eukaryote	Heat stress transcription factor B-2a OS=Oryza sativa subsp. japonica OX=39947 GN=HSFB2A PE=2 SV=2
TraesCS5B03G0727100	HSF	Molecular Function: DNA-binding transcription factor activity (GO:0003700);; Cellular Component: nucleus (GO:0005634);; Cellular Component: cytoplasm (GO:0005737);; Biological Process: transcription, DNA-templated (GO:0006351);; Molecular Function: sequence-specific DNA binding (GO:0043565);;	K09419|0.0|ats:109738127|K09419 HSFF; heat shock transcription factor, other eukaryote	Heat stress transcription factor B-2a OS=Oryza sativa subsp. japonica OX=39947 GN=HSFB2A PE=2 SV=2
TraesCS5B03G0798100	HSF	Molecular Function: DNA-binding transcription factor activity (GO:0003700);; Cellular Component: nucleus (GO:0005634);; Cellular Component: cytoplasm (GO:0005737);; Biological Process: transcription, DNA-templated (GO:0006351);; Molecular Function: sequence-specific DNA binding (GO:0043565);;	K09419|0.0|ats:109738127|K09419 HSFF; heat shock transcription factor, other eukaryote	Heat stress transcription factor B-2a OS=Oryza sativa subsp. japonica OX=39947 GN=HSFB2A PE=2 SV=2
TraesCS7A03G0628700	HSF	Molecular Function: DNA-binding transcription factor activity (GO:0003700);; Cellular Component: nucleus (GO:0005634);; Cellular Component: cytoplasm (GO:0005737);; Biological Process: transcription, DNA-templated (GO:0006351);; Molecular Function: sequence-specific DNA binding (GO:0043565);;	K09419|0.0|ats:109738127|K09419 HSFF; heat shock transcription factor, other eukaryote	Heat stress transcription factor B-2a OS=Oryza sativa subsp. japonica OX=39947 GN=HSFB2A PE=2 SV=2
TraesCS7D03G0610900	HSF	Molecular Function: DNA-binding transcription factor activity (GO:0003700);; Cellular Component: nucleus (GO:0005634);; Cellular Component: cytoplasm (GO:0005737);; Biological Process: transcription, DNA-templated (GO:0006351);; Molecular Function: sequence-specific DNA binding (GO:0043565);;	K09419|0.0|ats:109738127|K09419 HSFF; heat shock transcription factor, other eukaryote	Heat stress transcription factor B-2a OS=Oryza sativa subsp. japonica OX=39947 GN=HSFB2A PE=2 SV=2
TraesCS1A03G0703600	MYB	Molecular Function: RNA polymerase II transcription factor activity, sequence-specific DNA binding (GO:0000981);; Molecular Function: transcription factor activity, RNA polymerase II transcription factor recruiting (GO:0001135);; Molecular Function: DNA-binding transcription factor activity (GO:0003700);; Cellular Component: nucleus (GO:0005634);; Biological Process: transcription, DNA-templated …	--|0.0|ats:109769809|hypothetical protein	Transcription factor MYB44 OS=Arabidopsis thaliana OX=3702 GN=MYB44 PE=1 SV=1
TraesCS1B03G1082900	MYB	Molecular Function: RNA polymerase II transcription factor activity, sequence-specific DNA binding (GO:0000981);; Molecular Function: transcription factor activity, RNA polymerase II transcription factor recruiting (GO:0001135);; Molecular Function: DNA-binding transcription factor activity (GO:0003700);; Cellular Component: nucleus (GO:0005634);; Biological Process: transcription, DNA-templated …	--|0.0|ats:109769809|hypothetical protein	Transcription factor MYB44 OS=Arabidopsis thaliana OX=3702 GN=MYB44 PE=1 SV=1
TraesCS1D03G0556300	MYB	Molecular Function: RNA polymerase II transcription factor activity, sequence-specific DNA binding (GO:0000981);; Molecular Function: transcription factor activity, RNA polymerase II transcription factor recruiting (GO:0001135);; Molecular Function: DNA-binding transcription factor activity (GO:0003700);; Cellular Component: nucleus (GO:0005634);; Biological Process: transcription, DNA-templated …	--|0.0|ats:109769809|hypothetical protein	Transcription factor MYB44 OS=Arabidopsis thaliana OX=3702 GN=MYB44 PE=1 SV=1
TraesCS3B03G0297700	MYB	Molecular Function: RNA polymerase II transcription factor activity, sequence-specific DNA binding (GO:0000981);; Molecular Function: transcription factor activity, RNA polymerase II transcription factor recruiting (GO:0001135);; Molecular Function: DNA-binding transcription factor activity (GO:0003700);; Cellular Component: nucleus (GO:0005634);; Biological Process: transcription, DNA-templated …	--|0.0|ats:109769809|hypothetical protein	Transcription factor MYB44 OS=Arabidopsis thaliana OX=3702 GN=MYB44 PE=1 SV=1
TraesCSU03G0071500	MYB	Molecular Function: RNA polymerase II transcription factor activity, sequence-specific DNA binding (GO:0000981);; Molecular Function: transcription factor activity, RNA polymerase II transcription factor recruiting (GO:0001135);; Molecular Function: DNA-binding transcription factor activity (GO:0003700);; Cellular Component: nucleus (GO:0005634);; Biological Process: transcription, DNA-templated …	--|0.0|ats:109769809|hypothetical protein	Transcription factor MYB44 OS=Arabidopsis thaliana OX=3702 GN=MYB44 PE=1 SV=1
TraesCS1D03G0283000	MYB	Molecular Function: RNA polymerase II transcription factor activity, sequence-specific DNA binding (GO:0000981);; Molecular Function: transcription factor activity, RNA polymerase II transcription factor recruiting (GO:0001135);; Molecular Function: DNA-binding transcription factor activity (GO:0003700);; Cellular Component: nucleus (GO:0005634);; Biological Process: transcription, DNA-templated …	--|0.0|ats:109769809|hypothetical protein	Transcription factor MYB44 OS=Arabidopsis thaliana OX=3702 GN=MYB44 PE=1 SV=1
TraesCS2B03G1209500	MYB	Molecular Function: RNA polymerase II transcription factor activity, sequence-specific DNA binding (GO:0000981);; Molecular Function: transcription factor activity, RNA polymerase II transcription factor recruiting (GO:0001135);; Molecular Function: DNA-binding transcription factor activity (GO:0003700);; Cellular Component: nucleus (GO:0005634);; Biological Process: transcription, DNA-templated …	--|0.0|ats:109769809|hypothetical protein	Transcription factor MYB44 OS=Arabidopsis thaliana OX=3702 GN=MYB44 PE=1 SV=1
TraesCS2B03G1477500	MYB	Molecular Function: RNA polymerase II transcription factor activity, sequence-specific DNA binding (GO:0000981);; Molecular Function: transcription factor activity, RNA polymerase II transcription factor recruiting (GO:0001135);; Molecular Function: DNA-binding transcription factor activity (GO:0003700);; Cellular Component: nucleus (GO:0005634);; Biological Process: transcription, DNA-templated …	--|0.0|ats:109769809|hypothetical protein	Transcription factor MYB44 OS=Arabidopsis thaliana OX=3702 GN=MYB44 PE=1 SV=1
TraesCS3A03G0117900	MYB	Molecular Function: RNA polymerase II transcription factor activity, sequence-specific DNA binding (GO:0000981);; Molecular Function: transcription factor activity, RNA polymerase II transcription factor recruiting (GO:0001135);; Molecular Function: DNA-binding transcription factor activity (GO:0003700);; Cellular Component: nucleus (GO:0005634);; Biological Process: transcription, DNA-templated …	--|0.0|ats:109769809|hypothetical protein	Transcription factor MYB44 OS=Arabidopsis thaliana OX=3702 GN=MYB44 PE=1 SV=1
TraesCS5B03G0009700	MYB	Molecular Function: RNA polymerase II transcription factor activity, sequence-specific DNA binding (GO:0000981);; Molecular Function: transcription factor activity, RNA polymerase II transcription factor recruiting (GO:0001135);; Molecular Function: DNA-binding transcription factor activity (GO:0003700);; Cellular Component: nucleus (GO:0005634);; Biological Process: transcription, DNA-templated …	--|0.0|ats:109769809|hypothetical protein	Transcription factor MYB44 OS=Arabidopsis thaliana OX=3702 GN=MYB44 PE=1 SV=1
TraesCS7A03G0037600	MYB	Molecular Function: RNA polymerase II transcription factor activity, sequence-specific DNA binding (GO:0000981);; Molecular Function: transcription factor activity, RNA polymerase II transcription factor recruiting (GO:0001135);; Molecular Function: DNA-binding transcription factor activity (GO:0003700);; Cellular Component: nucleus (GO:0005634);; Biological Process: transcription, DNA-templated …	--|0.0|ats:109769809|hypothetical protein	Transcription factor MYB44 OS=Arabidopsis thaliana OX=3702 GN=MYB44 PE=1 SV=1
TraesCS7A03G0737400	MYB	Molecular Function: RNA polymerase II transcription factor activity, sequence-specific DNA binding (GO:0000981);; Molecular Function: transcription factor activity, RNA polymerase II transcription factor recruiting (GO:0001135);; Molecular Function: DNA-binding transcription factor activity (GO:0003700);; Cellular Component: nucleus (GO:0005634);; Biological Process: transcription, DNA-templated …	--|0.0|ats:109769809|hypothetical protein	Transcription factor MYB44 OS=Arabidopsis thaliana OX=3702 GN=MYB44 PE=1 SV=1
TraesCS7B03G0248100	MYB	Molecular Function: RNA polymerase II transcription factor activity, sequence-specific DNA binding (GO:0000981);; Molecular Function: transcription factor activity, RNA polymerase II transcription factor recruiting (GO:0001135);; Molecular Function: DNA-binding transcription factor activity (GO:0003700);; Cellular Component: nucleus (GO:0005634);; Biological Process: transcription, DNA-templated …	--|0.0|ats:109769809|hypothetical protein	Transcription factor MYB44 OS=Arabidopsis thaliana OX=3702 GN=MYB44 PE=1 SV=1
TraesCS7D03G0302800	MYB	Molecular Function: RNA polymerase II transcription factor activity, sequence-specific DNA binding (GO:0000981);; Molecular Function: transcription factor activity, RNA polymerase II transcription factor recruiting (GO:0001135);; Molecular Function: DNA-binding transcription factor activity (GO:0003700);; Cellular Component: nucleus (GO:0005634);; Biological Process: transcription, DNA-templated …	--|0.0|ats:109769809|hypothetical protein	Transcription factor MYB44 OS=Arabidopsis thaliana OX=3702 GN=MYB44 PE=1 SV=1
TraesCS7D03G0704300	MYB	Molecular Function: RNA polymerase II transcription factor activity, sequence-specific DNA binding (GO:0000981);; Molecular Function: transcription factor activity, RNA polymerase II transcription factor recruiting (GO:0001135);; Molecular Function: DNA-binding transcription factor activity (GO:0003700);; Cellular Component: nucleus (GO:0005634);; Biological Process: transcription, DNA-templated …	--|0.0|ats:109769809|hypothetical protein	Transcription factor MYB44 OS=Arabidopsis thaliana OX=3702 GN=MYB44 PE=1 SV=1
TraesCS7D03G1086600	MYB	Molecular Function: DNA binding (GO:0003677);; Molecular Function: DNA-binding transcription factor activity (GO:0003700);; Cellular Component: nucleus (GO:0005634);; Biological Process: transcription, DNA-templated (GO:0006351);; Biological Process: response to salt stress (GO:0009651);; Biological Process: response to ethylene (GO:0009723);; Biological Process: response to abscisic acid (GO:000…	--|0.0|ats:109764488|hypothetical protein	Protein REVEILLE 6 OS=Arabidopsis thaliana OX=3702 GN=RVE6 PE=2 SV=1
TraesCS2A03G0422300	NAC	Molecular Function: DNA binding (GO:0003677);; Cellular Component: nucleus (GO:0005634);; Biological Process: transcription, DNA-templated (GO:0006351);; Biological Process: regulation of transcription, DNA-templated (GO:0006355);;	--|0.0|ats:109786067|hypothetical protein	NAC transcription factor NAM-B2 OS=Triticum turgidum subsp. durum OX=4567 GN=NAM-B2 PE=2 SV=1
TraesCS2A03G0828600	NAC	Molecular Function: DNA binding (GO:0003677);; Cellular Component: nucleus (GO:0005634);; Biological Process: transcription, DNA-templated (GO:0006351);; Biological Process: regulation of transcription, DNA-templated (GO:0006355);;	--|0.0|ats:109786067|hypothetical protein	NAC transcription factor NAM-B2 OS=Triticum turgidum subsp. durum OX=4567 GN=NAM-B2 PE=2 SV=1
TraesCS2B03G0891700	NAC	Molecular Function: DNA binding (GO:0003677);; Cellular Component: nucleus (GO:0005634);; Biological Process: transcription, DNA-templated (GO:0006351);; Biological Process: regulation of transcription, DNA-templated (GO:0006355);;	--|0.0|ats:109786067|hypothetical protein	NAC transcription factor NAM-B2 OS=Triticum turgidum subsp. durum OX=4567 GN=NAM-B2 PE=2 SV=1
TraesCS2B03G0917300	NAC	Molecular Function: DNA binding (GO:0003677);; Cellular Component: nucleus (GO:0005634);; Biological Process: transcription, DNA-templated (GO:0006351);; Biological Process: regulation of transcription, DNA-templated (GO:0006355);;	--|0.0|ats:109786067|hypothetical protein	NAC transcription factor NAM-B2 OS=Triticum turgidum subsp. durum OX=4567 GN=NAM-B2 PE=2 SV=1
TraesCS2D03G0449700	NAC	Molecular Function: DNA binding (GO:0003677);; Cellular Component: nucleus (GO:0005634);; Biological Process: transcription, DNA-templated (GO:0006351);; Biological Process: regulation of transcription, DNA-templated (GO:0006355);;	--|0.0|ats:109786067|hypothetical protein	NAC transcription factor NAM-B2 OS=Triticum turgidum subsp. durum OX=4567 GN=NAM-B2 PE=2 SV=1
TraesCS2D03G1342200	NAC	Molecular Function: DNA binding (GO:0003677);; Cellular Component: nucleus (GO:0005634);; Biological Process: transcription, DNA-templated (GO:0006351);; Biological Process: regulation of transcription, DNA-templated (GO:0006355);;	--|0.0|ats:109786067|hypothetical protein	NAC transcription factor NAM-B2 OS=Triticum turgidum subsp. durum OX=4567 GN=NAM-B2 PE=2 SV=1
TraesCS4A03G1254900	NAC	Molecular Function: calmodulin binding (GO:0005516);; Cellular Component: nucleus (GO:0005634);; Cellular Component: endoplasmic reticulum membrane (GO:0005789);; Cellular Component: plasma membrane (GO:0005886);; Biological Process: transcription, DNA-templated (GO:0006351);; Cellular Component: integral component of membrane (GO:0016021);; Molecular Function: transcription regulatory region DNA…	--|0.0|ats:109757228|hypothetical protein	Protein NTM1-like 9 OS=Arabidopsis thaliana OX=3702 GN=NTL9 PE=1 SV=1
TraesCS4D03G0435100	NAC	Molecular Function: DNA binding (GO:0003677);; Cellular Component: nucleus (GO:0005634);; Biological Process: transcription, DNA-templated (GO:0006351);; Biological Process: regulation of transcription, DNA-templated (GO:0006355);;	--|0.0|ats:109786067|hypothetical protein	NAC transcription factor NAM-B2 OS=Triticum turgidum subsp. durum OX=4567 GN=NAM-B2 PE=2 SV=1
TraesCS4D03G0801600	NAC	Molecular Function: DNA binding (GO:0003677);; Cellular Component: nucleus (GO:0005634);; Biological Process: transcription, DNA-templated (GO:0006351);; Biological Process: regulation of transcription, DNA-templated (GO:0006355);;	--|0.0|ats:109786067|hypothetical protein	NAC transcription factor NAM-B2 OS=Triticum turgidum subsp. durum OX=4567 GN=NAM-B2 PE=2 SV=1
TraesCS6B03G0346100	NAC	Molecular Function: DNA binding (GO:0003677);; Cellular Component: nucleus (GO:0005634);; Biological Process: transcription, DNA-templated (GO:0006351);; Biological Process: regulation of transcription, DNA-templated (GO:0006355);;	--|0.0|ats:109786067|hypothetical protein	NAC transcription factor NAM-B2 OS=Triticum turgidum subsp. durum OX=4567 GN=NAM-B2 PE=2 SV=1
TraesCS6B03G0631200	NAC	Molecular Function: DNA binding (GO:0003677);; Cellular Component: nucleus (GO:0005634);; Biological Process: transcription, DNA-templated (GO:0006351);; Biological Process: regulation of transcription, DNA-templated (GO:0006355);;	--|0.0|ats:109786067|hypothetical protein	NAC transcription factor NAM-B2 OS=Triticum turgidum subsp. durum OX=4567 GN=NAM-B2 PE=2 SV=1
TraesCS1B03G0113900	FAR1	-	-	-
TraesCS1B03G0388700	FAR1	-	-	-
TraesCS1B03G0582000	FAR1	-	-	-
TraesCS1B03G0927100	FAR1	-	-	-
TraesCS1D03G0214700	FAR1	-	-	-
TraesCS1D03G0783700	FAR1	-	-	-
TraesCS2A03G0540300	FAR1	-	-	-
TraesCS2B03G0125200	FAR1	-	-	-
TraesCS2B03G0591000	FAR1	-	-	-
TraesCS2B03G1522300	FAR1	-	-	-
TraesCS2D03G0546200	FAR1	-	-	-
TraesCS3A03G0154600	FAR1	-	-	-
TraesCS3A03G0199400	FAR1	-	-	-
TraesCS3A03G1069400	FAR1	-	-	-
TraesCS3A03G1212000	FAR1	-	-	-
TraesCS3B03G0298900	FAR1	-	-	-
TraesCS3B03G0888700	FAR1	-	-	-
TraesCS3B03G1063000	FAR1	-	-	-
TraesCS3D03G1113300	FAR1	-	-	-
TraesCS4A03G0062700	FAR1	-	-	-
TraesCS4A03G0277600	FAR1	-	-	-
TraesCS4A03G0698400	FAR1	-	-	-
TraesCS4A03G1030500	FAR1	-	-	-
TraesCS4B03G0396700	FAR1	-	-	-
TraesCS4B03G0546900	FAR1	-	-	-
TraesCS5A03G0052400	FAR1	-	-	-
TraesCS6D03G0391600	FAR1	-	-	-
TraesCS6D03G0646100	FAR1	-	-	-
TraesCS6D03G0886700	FAR1	-	-	-
TraesCS7A03G0435000	FAR1	-	-	-
TraesCS7B03G0525500	FAR1	-	-	-
TraesCS7B03G1217400	FAR1	-	-	-
TraesCS3B03G1433600	-	Molecular Function: nutrient reservoir activity (GO:0045735);;	--|1e-96|ats:109753120|hypothetical protein	uncharacterized protein LOC109753120 [Aegilops tauschii subsp. tauschii]
TraesCS3B03G1114300	-	Molecular Function: nutrient reservoir activity (GO:0045735);;	--|0.0|ats:109740786|hypothetical protein	unnamed protein product [Triticum aestivum]
TraesCS1B03G0226200	-	Molecular Function: structural constituent of cell wall (GO:0005199);; Cellular Component: extracellular region (GO:0005576);; Cellular Component: primary cell wall (GO:0009530);; Biological Process: plant-type cell wall modification (GO:0009827);; Biological Process: seed germination (GO:0009845);;	--|4e-06|aof:109838853|hypothetical protein	HMW glutenin subunit 1ByX [Triticum turgidum subsp. durum]
TraesCS1B03G0087500	-	Molecular Function: nutrient reservoir activity (GO:0045735);;	--|0.0|ats:109767857|hypothetical protein	low-molecular-weight glutenin subunit [Aegilops speltoides]
TraesCS6A03G0483900	-	Molecular Function: nutrient reservoir activity (GO:0045735);;	K13210|0.0|ats:109784815|K13210 FUBP; far upstream element-binding protein	unnamed protein product [Triticum turgidum subsp. durum]
TraesCS5B03G0172100	-	Molecular Function: nutrient reservoir activity (GO:0045735);;	--|2e-10|ats:109779186|hypothetical protein	low-molecular-weight glutenin subunit [Triticum aestivum]
TraesCS1B03G0905900	-	Molecular Function: nutrient reservoir activity (GO:0045735);;	--|2e-75|ats:109747830|hypothetical protein	HMW glutenin subunit 1By22*, partial [Triticum dicoccon]
TraesCS1B03G0022600	-	Molecular Function: nutrient reservoir activity (GO:0045735);;	--|0.0|ats:109767857|hypothetical protein	low molecular weight glutenin subunit, partial [Triticum aestivum]
TraesCS1D03G0015200	-	Molecular Function: nutrient reservoir activity (GO:0045735);;	--|0.0|ats:109745974|hypothetical protein	low-molecular-weight glutenin subunit group 8 type IV [Triticum aestivum] ABE77189.1 LMW-glutenin P3-6 [Triticum aestivum] ABV72246.1 low molecular weight glutenin subunit [Thinopyrum ponticum x Triticum aestivum] ABV72250.1 low molecular weight glutenin subunit [Thinopyrum ponticum x Triticum aestivum] ABV72252.1 low molecular weight glutenin subunit [Thinopyrum ponticum x Triticum aestivum] ABY…
TraesCS1A03G0028300	-	Molecular Function: nutrient reservoir activity (GO:0045735);;	--|0.0|ats:109745973|hypothetical protein	low-molecular-weight glutenin subunit [Triticum aestivum]
TraesCS7D03G0033600	-	Molecular Function: nutrient reservoir activity (GO:0045735);;	--|9e-52|bdi:104583173|hypothetical protein	hypothetical protein D1007_30876 [Hordeum vulgare]
TraesCS2A03G0099900	-	Molecular Function: nutrient reservoir activity (GO:0045735);;	--|7e-50|bdi:104583173|hypothetical protein	hypothetical protein D1007_19109 [Hordeum vulgare]
TraesCS5D03G0770700	-	Molecular Function: nutrient reservoir activity (GO:0045735);;	--|0.0|ats:109764235|hypothetical protein	uncharacterized protein LOC109764235 isoform X2 [Aegilops tauschii subsp. tauschii]
TraesCS4B03G0450100	-	Molecular Function: nutrient reservoir activity (GO:0045735);;	K12811|4e-07|aof:109827847|K12811 DDX46; ATP-dependent RNA helicase DDX46/PRP5 [EC:3.6.4.13]	low-molecular-weight glutenin subunit, partial [Triticum urartu]
TraesCS1D03G0984900	-	Molecular Function: nutrient reservoir activity (GO:0045735);;	--|0.0|ats:109764235|hypothetical protein	uncharacterized protein LOC109764235 isoform X1 [Aegilops tauschii subsp. tauschii]
TraesCS1A03G1025600	-	Molecular Function: nutrient reservoir activity (GO:0045735);;	--|0.0|ats:109764235|hypothetical protein	unnamed protein product [Triticum turgidum subsp. durum]
TraesCS6B03G0933200	-	Molecular Function: nutrient reservoir activity (GO:0045735);;	--|0.0|ats:109745841|hypothetical protein	putative uncharacterized protein DDB_G0271606 [Aegilops tauschii subsp. tauschii]
TraesCS1A03G0943800	-	Molecular Function: nutrient reservoir activity (GO:0045735);;	--|6e-47|osa:9269064|hypothetical protein	hypothetical protein D1007_30876 [Hordeum vulgare]
TraesCS6B03G0334200	-	Molecular Function: nutrient reservoir activity (GO:0045735);;	K15193|0.0|ats:109733027|K15193 SPTY2D1; protein SPT2	unnamed protein product [Triticum turgidum subsp. durum]
TraesCS5A03G0271600	-	Molecular Function: nutrient reservoir activity (GO:0045735);;	--|0.0|ats:109744650|hypothetical protein	unnamed protein product [Triticum turgidum subsp. durum]
TraesCS1D03G0754600	-	Molecular Function: nutrient reservoir activity (GO:0045735);;	--|1e-153|ats:109747830|hypothetical protein	truncated high molecular weight glutenin subunit 1By9 [Triticum aestivum subsp. tibeticum]
TraesCS1B03G0087600	-	Molecular Function: nutrient reservoir activity (GO:0045735);;	--|2e-81|ats:109767857|hypothetical protein	low-molecular-weight glutenin subunit, partial [Triticum aestivum] AGK83226.1 low-molecular-weight glutenin subunit, partial [Triticum aestivum] AGK83237.1 low-molecular-weight glutenin subunit, partial [Triticum aestivum]
TraesCS2A03G1207700	-	Molecular Function: nutrient reservoir activity (GO:0045735);;	--|3e-10|ats:109747870|hypothetical protein	unnamed protein product [Triticum turgidum subsp. durum]
TraesCS1A03G0788100	-	Molecular Function: nutrient reservoir activity (GO:0045735);;	--|1e-46|ats:109747830|hypothetical protein	high molecular weight glutenin subunit 1Ay [Triticum urartu]
TraesCS1B03G0346600	-	Molecular Function: nutrient reservoir activity (GO:0045735);;	--|1e-115|ats:109773475|hypothetical protein	unnamed protein product [Triticum turgidum subsp. durum]
TraesCS1D03G0682600	-	Molecular Function: nutrient reservoir activity (GO:0045735);;	--|2e-41|ats:109747861|hypothetical protein	wiskott-Aldrich syndrome protein homolog 1-like [Aegilops tauschii subsp. tauschii]
TraesCS2D03G1023300	-	Molecular Function: nutrient reservoir activity (GO:0045735);;	--|1e-47|bdi:104583173|hypothetical protein	hypothetical protein D1007_30876 [Hordeum vulgare]
TraesCS7A03G0791500	-	Molecular Function: nutrient reservoir activity (GO:0045735);;	K13210|0.0|ats:109745954|K13210 FUBP; far upstream element-binding protein	unnamed protein product [Triticum turgidum subsp. durum]
TraesCS1D03G0012400	-	Molecular Function: nutrient reservoir activity (GO:0045735);;	--|0.0|ats:109767857|hypothetical protein	low-molecular-weight glutenin subunit [Triticum aestivum]
TraesCS7D03G0755700	-	Molecular Function: nutrient reservoir activity (GO:0045735);;	K13210|0.0|ats:109745954|K13210 FUBP; far upstream element-binding protein	far upstream element-binding protein 2-like [Aegilops tauschii subsp. tauschii]
TraesCS5D03G1198900	-	Molecular Function: nutrient reservoir activity (GO:0045735);;	K23398|0.0|ats:109743747|K23398 TRIP4; activating signal cointegrator 1	predicted protein [Hordeum vulgare subsp. vulgare]
TraesCS1D03G0012300	-	Molecular Function: nutrient reservoir activity (GO:0045735);;	--|0.0|ats:109767857|hypothetical protein	LMW-GS P-31 [Triticum aestivum] AEI00675.1 low-molecular-weight glutenin subunit [Triticum aestivum] AEI00676.1 low-molecular-weight glutenin subunit [Triticum aestivum] AEI00681.1 low-molecular-weight glutenin subunit [Triticum aestivum] AEI00682.1 low-molecular-weight glutenin subunit [Triticum aestivum] AFI81532.1 low molecular weight glutenin subunit [Triticum aestivum] AGK83134.1 low-molecul…
TraesCS1B03G0699500	-	Molecular Function: nutrient reservoir activity (GO:0045735);;	--|0.0|ats:109757844|hypothetical protein	proline-rich protein 36-like [Aegilops tauschii subsp. tauschii]
TraesCS6A03G0243000	-	Molecular Function: nutrient reservoir activity (GO:0045735);;	K15193|0.0|ats:109733027|K15193 SPTY2D1; protein SPT2	unnamed protein product [Triticum turgidum subsp. durum]
TraesCS1A03G0021300	-	Molecular Function: nutrient reservoir activity (GO:0045735);;	--|4e-60|ats:109767857|hypothetical protein	low-molecular-weight glutenin subunit emmer-2 [Triticum dicoccoides]
TraesCS7B03G0627400	-	Molecular Function: nutrient reservoir activity (GO:0045735);;	K13210|0.0|ats:109745954|K13210 FUBP; far upstream element-binding protein	unnamed protein product [Triticum turgidum subsp. durum]
TraesCSU03G0207200	-	Molecular Function: nutrient reservoir activity (GO:0045735);;	K23398|0.0|ats:109743747|K23398 TRIP4; activating signal cointegrator 1	unnamed protein product [Triticum turgidum subsp. durum]
TraesCS6D03G0200300	-	Molecular Function: nutrient reservoir activity (GO:0045735);;	K15193|0.0|ats:109733027|K15193 SPTY2D1; protein SPT2	RNA polymerase II degradation factor 1 [Aegilops tauschii subsp. tauschii]
TraesCS1B03G0022700	-	Molecular Function: nutrient reservoir activity (GO:0045735);;	--|0.0|ats:109767857|hypothetical protein	low molecular weight glutenin subunit [Triticum aestivum] ACA63858.1 low molecular weight glutenin subunit [Triticum aestivum]
XM_newGene_7073	-	Molecular Function: nutrient reservoir activity (GO:0045735);;	--|0.0|ats:109747870|hypothetical protein	high molecular weight glutenin subunit 2.8 [Triticum aestivum]
TraesCS3D03G0905600	-	Molecular Function: nutrient reservoir activity (GO:0045735);;	--|1e-145|ats:109740783|hypothetical protein	filaggrin-2-like [Aegilops tauschii subsp. tauschii]
TraesCS1D03G0021400	-	Molecular Function: nutrient reservoir activity (GO:0045735);;	--|0.0|ats:109745973|hypothetical protein	low-molecular-weight glutenin subunit group 7 type IV [Triticum aestivum] AAP44989.1 low molecular weight glutenin [Triticum aestivum] AAV92003.1 low molecular weight glutenin [Triticum aestivum] AAV92004.1 low molecular weight glutenin [Triticum aestivum] AAV92006.1 low molecular weight glutenin [Triticum aestivum] ABE77187.1 LMW-glutenin P3-42 [Triticum aestivum] ABY41263.1 low molecular weight…
TraesCS6D03G0410900	-	Molecular Function: nutrient reservoir activity (GO:0045735);;	K13210|0.0|ats:109784815|K13210 FUBP; far upstream element-binding protein	far upstream element-binding protein 2 [Aegilops tauschii subsp. tauschii]
TraesCS6B03G0292300	-	--	--|2e-07|aof:109838853|hypothetical protein	HMW glutenin subunit 1ByX [Triticum turgidum subsp. durum]
TraesCS7D03G0688400	-	Molecular Function: nutrient reservoir activity (GO:0045735);;	--|0.0|ats:109731453|hypothetical protein	uncharacterized protein LOC109731453 [Aegilops tauschii subsp. tauschii]
TraesCS1D03G0015600	-	Molecular Function: nutrient reservoir activity (GO:0045735);;	--|1e-124|ats:109745973|hypothetical protein	low molecular weight glutenin subunit [Triticum aestivum]
TraesCS5B03G0456300	-	Molecular Function: nutrient reservoir activity (GO:0045735);;	--|8e-06|ats:109747870|hypothetical protein	high molecular weight glutenin subunit [Aegilops searsii] AAT38811.1 high molecular weight glutenin subunit 1Ssy48586 [Aegilops searsii]
TraesCS6A03G0787000	-	Molecular Function: nutrient reservoir activity (GO:0045735);;	--|0.0|ats:109745841|hypothetical protein	putative uncharacterized protein DDB_G0271606 [Aegilops tauschii subsp. tauschii]
TraesCS2D03G0756100	-	Molecular Function: nutrient reservoir activity (GO:0045735);;	--|3e-50|bdi:104583173|hypothetical protein	hypothetical protein D1007_19109 [Hordeum vulgare]
TraesCS1D03G0151000	-	Molecular Function: nutrient reservoir activity (GO:0045735);;	--|3e-10|ats:109747870|hypothetical protein	triticin [Triticum aestivum]
TraesCS1A03G0162600	-	Molecular Function: nutrient reservoir activity (GO:0045735);;	--|8e-11|ats:109747870|hypothetical protein	unnamed protein product [Triticum turgidum subsp. durum]
TraesCS1D03G0754500	-	Molecular Function: nutrient reservoir activity (GO:0045735);;	--|1e-159|ats:109747870|hypothetical protein	truncated glutenin HMW subunit 1Dx [Aegilops cylindrica]
TraesCSU03G0318900	-	Molecular Function: nutrient reservoir activity (GO:0045735);;	K23398|0.0|ats:109743747|K23398 TRIP4; activating signal cointegrator 1	unnamed protein product [Triticum turgidum subsp. durum]
TraesCS5A03G0256900	-	Molecular Function: nutrient reservoir activity (GO:0045735);;	K15559|0.0|ats:109746178|K15559 RTT103; regulator of Ty1 transposition protein 103	hypothetical protein TRIUR3_22631 [Triticum urartu]
TraesCSU03G0275200	-	Molecular Function: nutrient reservoir activity (GO:0045735);;	K23398|0.0|ats:109743747|K23398 TRIP4; activating signal cointegrator 1	unnamed protein product [Triticum turgidum subsp. durum]
TraesCS1B03G0904700	-	Molecular Function: nutrient reservoir activity (GO:0045735);;	--|1e-142|ats:109747870|hypothetical protein	high-molecular-weight glutenin subunit Bx17 [Triticum aestivum]
TraesCS1D03G0386000	-	Molecular Function: nutrient reservoir activity (GO:0045735);;	K15685|0.0|ats:109770048|K15685 CBLL1; E3 ubiquitin-protein ligase Hakai [EC:2.3.2.27]	E3 ubiquitin-protein ligase Hakai-like isoform X1 [Aegilops tauschii subsp. tauschii]
TraesCS3B03G0252200	-	Molecular Function: nutrient reservoir activity (GO:0045735);;	--|1e-151|ats:109775185|hypothetical protein	ankyrin repeat domain-containing protein 17-like [Aegilops tauschii subsp. tauschii]
TraesCS5D03G0787100	-	Molecular Function: nutrient reservoir activity (GO:0045735);;	--|0.0|ats:109764235|hypothetical protein	uncharacterized protein LOC109764235 isoform X2 [Aegilops tauschii subsp. tauschii]
TraesCS5B03G0271400	-	Molecular Function: nutrient reservoir activity (GO:0045735);;	K15559|0.0|ats:109746178|K15559 RTT103; regulator of Ty1 transposition protein 103	hypothetical protein TRIUR3_22631 [Triticum urartu]
TraesCS1D03G0841600	-	Molecular Function: nutrient reservoir activity (GO:0045735);;	--|1e-48|osa:107281536|hypothetical protein	hypothetical protein D1007_19109 [Hordeum vulgare]
TraesCS3D03G0028500	-	Molecular Function: nutrient reservoir activity (GO:0045735);;	--|0.0|bdi:100843036|hypothetical protein	unnamed protein product [Triticum turgidum subsp. durum]
TraesCS1A03G0787700	-	Molecular Function: nutrient reservoir activity (GO:0045735);;	--|1e-123|ats:109747870|hypothetical protein	high-molecular-weight glutenin [Triticum aestivum]
TraesCS1D03G0017600	-	Molecular Function: nutrient reservoir activity (GO:0045735);;	--|0.0|ats:109767857|hypothetical protein	low-molecular-weight glutenin subunit [Aegilops tauschii]
TraesCS1A03G0788200	-	Molecular Function: nutrient reservoir activity (GO:0045735);;	--|1e-104|ats:109747830|hypothetical protein	high molecular weight glutenin subunit 1Ay [Triticum dicoccoides]
TraesCS1B03G0022500	-	Molecular Function: nutrient reservoir activity (GO:0045735);;	--|0.0|ats:109767857|hypothetical protein	low molecular weight glutenin subunit [Triticum aestivum]
TraesCS1D03G0011500	-	Molecular Function: nutrient reservoir activity (GO:0045735);;	--|7e-58|ats:109767857|hypothetical protein	low molecular weight glutenin subunit D3-3 [Aegilops tauschii]
TraesCS3B03G0067400	-	Molecular Function: nutrient reservoir activity (GO:0045735);;	--|0.0|bdi:100843036|hypothetical protein	unnamed protein product [Triticum turgidum subsp. durum]
TraesCS3A03G0968900	-	Molecular Function: nutrient reservoir activity (GO:0045735);;	--|1e-179|ats:109740786|hypothetical protein	unnamed protein product [Triticum turgidum subsp. durum]
TraesCS1A03G0021500	-	Molecular Function: nutrient reservoir activity (GO:0045735);;	--|1e-139|ats:109767857|hypothetical protein	low-molecular-weight glutenin subunit, partial [Triticum aestivum]
TraesCS5B03G1367700	-	Molecular Function: nutrient reservoir activity (GO:0045735);;	K23398|0.0|ats:109743747|K23398 TRIP4; activating signal cointegrator 1	unnamed protein product [Triticum turgidum subsp. durum]
TraesCS1A03G0021400	-	Molecular Function: nutrient reservoir activity (GO:0045735);;	--|1e-123|ats:109767857|hypothetical protein	low-molecular-weight glutenin subunit, partial [Triticum urartu]
TraesCS1D03G0009000	-	Molecular Function: nutrient reservoir activity (GO:0045735);;	--|2e-51|ats:109750486|hypothetical protein	D-type LMW glutenin subunit, partial [Triticum aestivum]
TraesCS5D03G0273000	-	Molecular Function: nutrient reservoir activity (GO:0045735);;	--|0.0|ats:109744650|hypothetical protein	serine/arginine repetitive matrix protein 1-like [Aegilops tauschii subsp. tauschii] XP_020159397.1 serine/arginine repetitive matrix protein 1-like [Aegilops tauschii subsp. tauschii]
TraesCS3D03G0634200	-	Molecular Function: nutrient reservoir activity (GO:0045735);;	--|2e-28|ats:109754487|hypothetical protein	uncharacterized protein LOC109754487 [Aegilops tauschii subsp. tauschii]
TraesCS2B03G1379000	-	Molecular Function: nutrient reservoir activity (GO:0045735);;	--|4e-16|ats:109747870|hypothetical protein	unnamed protein product [Triticum turgidum subsp. durum]
TraesCS3A03G0040200	-	Molecular Function: nutrient reservoir activity (GO:0045735);;	--|0.0|bdi:100843036|hypothetical protein	unnamed protein product [Triticum turgidum subsp. durum]
TraesCS1D03G0030700	-	Molecular Function: nutrient reservoir activity (GO:0045735);;	--|0.0|ats:109767857|hypothetical protein	LMW-m glutenin subunit 0703A9-M [Triticum aestivum] ACK44481.1 LMW-GS [Triticum aestivum] ACY08814.1 low molecular weight glutenin subunit D3-1 [Triticum aestivum] AFI81531.1 low molecular weight glutenin subunit [Triticum aestivum] AFI81541.1 low molecular weight glutenin subunit [Triticum aestivum] AFI81550.1 low molecular weight glutenin subunit [Triticum aestivum] AGK83133.1 low-molecular-wei…
TraesCS1B03G1208500	-	Molecular Function: nutrient reservoir activity (GO:0045735);;	--|0.0|ats:109764235|hypothetical protein	uncharacterized protein LOC109764235 isoform X1 [Aegilops tauschii subsp. tauschii]
TraesCS3A03G0949000	-	Molecular Function: nutrient reservoir activity (GO:0045735);;	K13210|1e-124|ats:109773654|K13210 FUBP; far upstream element-binding protein	far upstream element-binding protein 1-like [Aegilops tauschii subsp. tauschii]
TraesCS1D03G0410500	-	Molecular Function: nutrient reservoir activity (GO:0045735);;	--|0.0|ats:109772945|hypothetical protein	proline-rich protein 2-like [Aegilops tauschii subsp. tauschii]
TraesCS1A03G0445800	-	Molecular Function: nutrient reservoir activity (GO:0045735);;	K15685|0.0|ats:109740954|K15685 CBLL1; E3 ubiquitin-protein ligase Hakai [EC:2.3.2.27]	unnamed protein product [Triticum turgidum subsp. durum]
TraesCS7D03G0690400	-	Molecular Function: nutrient reservoir activity (GO:0045735);;	--|0.0|ats:109731453|hypothetical protein	uncharacterized protein LOC109731453 [Aegilops tauschii subsp. tauschii]
TraesCS1A03G0787800	-	Molecular Function: nutrient reservoir activity (GO:0045735);;	--|1e-143|ats:109747870|hypothetical protein	putative high molecular weight glutenin precursor [Triticum aestivum]
TraesCS5B03G0278400	-	Molecular Function: nutrient reservoir activity (GO:0045735);;	--|0.0|ats:109744650|hypothetical protein	unnamed protein product [Triticum turgidum subsp. durum]
TraesCS3B03G1084300	-	Molecular Function: nutrient reservoir activity (GO:0045735);;	K13210|6e-87|ats:109773654|K13210 FUBP; far upstream element-binding protein	far upstream element-binding protein 1-like [Aegilops tauschii subsp. tauschii]
TraesCS1B03G0027200	-	Molecular Function: nutrient reservoir activity (GO:0045735);;	--|0.0|ats:109767857|hypothetical protein	low molecular weight glutenin subunit [Triticum aestivum] ACA63877.1 low molecular weight glutenin subunit [Triticum aestivum] ACA63878.1 low molecular weight glutenin subunit [Triticum aestivum] AFI81530.1 low molecular weight glutenin subunit [Triticum aestivum] AFI81548.1 low molecular weight glutenin subunit [Triticum aestivum] ATZ75995.1 low molecular weight glutenin subunit [Triticum aestiv…
TraesCSU03G0296900	-	Molecular Function: nutrient reservoir activity (GO:0045735);;	K23398|0.0|ats:109743747|K23398 TRIP4; activating signal cointegrator 1	unnamed protein product [Triticum turgidum subsp. durum]
TraesCS5B03G0172400	-	Molecular Function: nutrient reservoir activity (GO:0045735);;	--|2e-10|ats:109779186|hypothetical protein	low-molecular-weight glutenin subunit [Triticum aestivum]
TraesCS1B03G0906000	-	Molecular Function: nutrient reservoir activity (GO:0045735);;	--|1e-110|ats:109747830|hypothetical protein	HMW glutenin subunit 1By22*, partial [Triticum dicoccon]
TraesCS1D03G0020700	-	Molecular Function: nutrient reservoir activity (GO:0045735);;	--|0.0|ats:109745966|hypothetical protein	LMW-GS P-11 [Triticum aestivum] ACY08816.1 low molecular weight glutenin subunit D3-6 [Triticum aestivum] AEI00691.1 low-molecular-weight glutenin subunit [Triticum aestivum] AEI00693.1 low-molecular-weight glutenin subunit [Triticum aestivum] AFI81529.1 low molecular weight glutenin subunit [Triticum aestivum] AFI81547.1 low molecular weight glutenin subunit [Triticum aestivum] AGK83130.1 low-mo…
TraesCS1A03G0436900	-	Molecular Function: nutrient reservoir activity (GO:0045735);;	--|0.0|ats:109772945|hypothetical protein	proline-rich protein 2-like [Aegilops tauschii subsp. tauschii]
TraesCS3D03G0905100	-	Molecular Function: nutrient reservoir activity (GO:0045735);;	--|0.0|ats:109740786|hypothetical protein	glycine-rich cell wall structural protein 1.8-like [Aegilops tauschii subsp. tauschii]
TraesCS5D03G1043900	-	Molecular Function: nutrient reservoir activity (GO:0045735);;	--|0.0|ats:109761380|hypothetical protein	uncharacterized protein LOC109761380 [Aegilops tauschii subsp. tauschii]
TraesCS7B03G0830300	-	Molecular Function: nutrient reservoir activity (GO:0045735);;	--|8e-84|ats:109782167|hypothetical protein	uncharacterized protein LOC109782167 [Aegilops tauschii subsp. tauschii] VAI90868.1 unnamed protein product [Triticum turgidum subsp. durum]
TraesCS1A03G0028500	-	Molecular Function: nutrient reservoir activity (GO:0045735);;	--|1e-138|ats:109745973|hypothetical protein	low-molecular-weight glutenin subunit, partial [Triticum aestivum]
TraesCS5A03G0356600	-	Molecular Function: nutrient reservoir activity (GO:0045735);;	--|0.0|ats:109771166|hypothetical protein	unnamed protein product [Triticum turgidum subsp. durum]
TraesCS6B03G0580700	-	Molecular Function: nutrient reservoir activity (GO:0045735);;	K13210|0.0|ats:109784815|K13210 FUBP; far upstream element-binding protein	unnamed protein product [Triticum turgidum subsp. durum]
